# Supplementary material for: Hepatotoxic Components Effect of Chebulae Fructus and Associated Molecular Mechanism by Integrated Transcriptome and Molecular Docking
Source: Molecules. 2023 Apr 13;28(8):3427. doi: 10.3390/molecules28083427 (PMC10143891; doi:10.3390/molecules28083427)
Supplement: Supplementary file 1 [file molecules-28-03427-s001.zip]

Archive with 1 entries (1 files):
- molecules-2288581-supplementary.pdf
